# Supplementary material for: Stable Low-Voltage Organic Memristors Enabled by Templated Crystallization and Quantum-Dot-Regulated Filament Formation
Source: Materials (Basel). 2026 Jul 14;19(14):3029. doi: 10.3390/ma19143029 (PMC13413562; doi:10.3390/ma19143029)
Supplement: Supplementary file 1 [file materials-19-03029-s001.zip]

Archive with 1 entries (1 files):
- materials-4406174-supplementary.pdf
